# Supplementary material for: Nucleotide binding halts diffusion of the eukaryotic replicative helicase during activation
Source: Nat Commun. 2023 Apr 14;14:2082. doi: 10.1038/s41467-023-37093-9 (PMC10104875; doi:10.1038/s41467-023-37093-9)
Supplement: Supplementary file 8 — Source Data [file 41467_2023_37093_MOESM8_ESM.xlsx]

## Sheet: Figure 4d
Figure 4d
Gel	Sample	Intensity	Normalized to 5 min	Time (min)
1	1	4702.62	1	5
1	1	3077.84	0.654495	60
1	1	2541.84	0.540516	120
1	1	1883.6	0.400542	180
1	1	1564.31	0.332645	240
1	2	3838.96	1	5
1	2	2554.3	0.665363	60
1	2	2425.13	0.631716	120
1	2	2569.55	0.669334	180
1	2	2474.89	0.644677	240
1	3	4058.96	1	5
1	3	3468.84	0.854613	60
1	3	3894.26	0.959421	120
1	3	3564.96	0.878294	180
1	3	4340.55	1.06937	240
1	4	5846.96	1	5
1	4	5190.26	0.887684	60
1	4	5007.67	0.856457	120
1	4	5457.67	0.93342	180
1	4	4967.13	0.849524	240
2	1	6913.42	1	5
2	1	5112.74	0.739539	60
2	1	4077.62	0.589812	120
2	1	2862.55	0.414057	180
2	1	2470.08	0.357288	240
2	2	6288.81	1	5
2	2	5300.08	0.84278	60
2	2	3999.96	0.636044	120
2	2	3714.13	0.590594	180
2	2	3694.13	0.587414	240
2	3	6049.26	1	5
2	3	5487.67	0.907164	60
2	3	5249.26	0.867752	120
2	3	5266.67	0.870631	180
2	3	4699.55	0.77688	240
2	4	5939.2	1	5
2	4	6299.15	1.06061	60
2	4	5911.96	0.995413	120
2	4	5756.08	0.969167	180
2	4	5538.08	0.932462	240
3	1	5934.62	1	5
3	1	4992.33	0.841221	60
3	1	3752.74	0.632347	120
3	1	3226.38	0.543653	180
3	1	3055.96	0.514938	240
3	2	5692.62	1	5
3	2	4971.26	0.873281	60
3	2	4374.79	0.768502	120
3	2	3642.26	0.639821	180
3	2	3484.38	0.612087	240
3	3	6247.15	1	5
3	3	5800.91	0.928569	60
3	3	5432.45	0.869587	120
3	3	4943.08	0.791254	180
3	3	4516.26	0.72293	240
3	4	7172.03	1	5
3	4	6311.62	0.880032	60
3	4	5949.03	0.829477	120
3	4	5750.15	0.801747	180
3	4	5077.38	0.707941	240

## Sheet: Sup. Fig. 1a and 3f
Supplementary Figure 1a and 3f

## Sheet: Sup. Fig 1b
Supplementary Figure 1b

## Sheet: Sup. Fig. 2a
Supplementary Figure 2a

## Sheet: Sup. Fig. 9g
Supplementary Figure 9g
Gel	Sample	Intensity	Normalized to 5 min	Time (min)
1	1	4444.67	1	5
1	1	3780.28	0.850519	60
1	1	2732.62	0.614808	120
1	1	2532.96	0.569888	180
1	1	2249.98	0.506221	240
1	2	4940.15	1	5
1	2	5313.45	1.07556	60
1	2	4220.15	0.854256	120
1	2	3737.26	0.756506	180
1	2	2609.28	0.528177	240
1	3	5818.28	1	5
1	3	4423.91	0.760348	60
1	3	3985.22	0.684949	120
1	3	4120.5	0.708199	180
1	3	3888.15	0.668264	240
1	4	7178.05	1	5
1	4	5981.71	0.833334	60
1	4	6312.54	0.879423	120
1	4	5019.88	0.699338	180
1	4	4992.69	0.69555	240
2	1	7186.47	1	5
2	1	4983.84	0.693504	60
2	1	4544.43	0.632359	120
2	1	2704.57	0.376342	180
2	1	2211.26	0.307697	240
2	2	5043.26	1	5
2	2	3964.38	0.786075	60
2	2	3988.55	0.790868	120
2	2	3287.43	0.651846	180
2	2	2677.08	0.530824	240
2	3	5025.79	1	5
2	3	4671.55	0.929515	60
2	3	4813.84	0.957828	120
2	3	4114.67	0.818711	180
2	3	3043.26	0.605528	240
2	4	5404.62	1	5
2	4	5073.08	0.938657	60
2	4	5655.67	1.04645	120
2	4	3986.03	0.737523	180
2	4	4518.62	0.836066	240
3	1	5355.96	1	5
3	1	5249.91	0.9802	60
3	1	3556.91	0.664103	120
3	1	2578.84	0.48149	180
3	1	2061.48	0.384894	240
3	2	4477.84	1	5
3	2	4057.26	0.906074	60
3	2	4323.6	0.965554	120
3	2	2837.13	0.633594	180
3	2	2771.01	0.618828	240
3	3	4940.57	1	5
3	3	4525.91	0.916071	60
3	3	5276.72	1.06804	120
3	3	4227.08	0.855586	180
3	3	3933.79	0.796222	240
3	4	5438.33	1	5
3	4	5115.23	0.940588	60
3	4	5225.98	0.960954	120
3	4	5104.5	0.938615	180
3	4	3942.67	0.724978	240
